# Supplementary material for: Understanding Schizophrenia Pathophysiology via fMRI-Based Information Theory and Multiplex Network Analysis
Source: Entropy (Basel). 2026 Jan 10;28(1):83. doi: 10.3390/e28010083 (PMC12839680; doi:10.3390/e28010083)
Supplement: Supplementary file 1 [file entropy-28-00083-s001.zip]

Archive with 1 entries (1 files):
- entropy-3997542-supplementary.pdf
